# Supplementary material for: Ageing with Chagas disease: an overview of an urban Brazilian cohort in Rio de Janeiro
Source: Parasit Vectors. 2018 Jun 19;11:354. doi: 10.1186/s13071-018-2929-y (PMC6006711; doi:10.1186/s13071-018-2929-y)
Supplement: Supplementary file 1 — Table S1. Dataset describing the raw data that support the conclusions of this article. (XLSX 55 kb) [file 13071_2018_2929_MOESM1_ESM.xlsx]

## Sheet: Planilha1
Patient Code	Age	Ethnicity	Sex	State	City	Time_outside	Infection_route	Place Origin	Clinical form	Stage	Hypertension	Diabetes	Dyslipidemia	Ejection_fraction
1	61	Caucasian	Female	MG	Teófilo Otoni	>20 years	Vector borne + Blood Transfusion	Southeast	Cardiac	Stage C	Yes	No	Yes	45
2	62	Mixed/Pardo	Male	MG	Araçuaí	10 to 20 years	Vector borne	Southeast	Cardiac	Stage C	No	No	No	36
3	67	Caucasian	Female	MG	Engenheiro Navarro	>20 years	Vector borne	Southeast	Cardiac	Stage B1	Yes	No	No	49
4	51	Caucasian	Female	MG	Água Boa	10 to 20 years	Vector borne	Southeast	Indeterminate	indeterminate	No	No	No	69
5	68	Caucasian	Male	BA	Cachoeira	>20 years	Vector borne	Northeast	Cardiac	Stage D	Yes	Yes	No	21
6	61	Mixed/Pardo	Female	AL	Maceió	>20 years	Vector borne	Northeast	Cardiac	Stage A	No	No	No	67
7	59	Mixed/Pardo	Male	GO	Inhumas	>20 years	Vector borne	Central-West	Cardiac	Stage C	Yes	No	Yes	42
8	64	Afro-Brazilian	Male	PE	Carpina	>20 years	Vector borne	Northeast	Indeterminate	indeterminate	Yes	Yes	Yes	64
9	75	Mixed/Pardo	Male	SP	Morro Agudo	10 to 20 years	Vector borne	Southeast	Mixed	Cardiac + megaesophagus	Yes	No	No	65
10	67	Caucasian	Female	BA	Cruz das Almas	>20 years	Vector borne	Northeast	Cardiac	Stage A	Yes	No	Yes	69
11	69	Mixed/Pardo	Female	MG	Formiga	10 to 20 years	Vector borne	Southeast	Cardiac	Stage B1	Yes	No	No	69
12	76	Afro-Brazilian	Male	PB	Lagoa	>20 years	Vector borne	Northeast	Mixed	Cardiac + megaesophagus	No	Yes	No	41
13	59	Afro-Brazilian	Female	BA	Salvador	>20 years	Vector borne	Northeast	Cardiac	Stage A	Yes	No	No	69
14	80	Mixed/Pardo	Female	SP	Paulo de Faria	>20 years	Vector borne + Blood Transfusion	Southeast	Cardiac	Stage A	Yes	No	Yes	74
15	77	Caucasian	Male	PB	Itaporanga	10 to 20 years	Vector borne	Northeast	Cardiac	Stage A	No	Yes	Yes	63
16	25	Caucasian	Female	ES	Cachoeiro de Itapemirim	>20 years	Vector borne + Blood Transfusion	Southeast	Digestive	megaesophagus	No	Yes	Yes	78
17	64	Mixed/Pardo	Female	AL	Maceió	>20 years	Vector borne	Northeast	Cardiac	Stage B1	Yes	No	Yes	58
18	75	Caucasian	Female	MG	Engenheiro Navarro	>20 years	Vector borne	Southeast	Mixed	Cardiac + megaesophagus	Yes	No	No	65
19	54	Mixed/Pardo	Male	AL	Capela	10 to 20 years	Vector borne	Northeast	Indeterminate	indeterminate	Yes	Yes	Yes	62
20	61	Caucasian	Female	PE	Orobó	10 to 20 years	Vector borne	Northeast	Indeterminate	indeterminate	Yes	Yes	Yes	61
21	76	Caucasian	Female	BA	São Felipe	>20 years	Vector borne	Northeast	Cardiac	Stage A	Yes	Yes	Yes	58
22	58	Mixed/Pardo	Male	BA	Mairi	10 to 20 years	Vector borne	Northeast	Indeterminate	indeterminate	No	No	No	75
23	62	Afro-Brazilian	Female	RS	Cachoeira do Sul	>20 years	Vector borne	South	Indeterminate	indeterminate	Yes	No	Yes	72
24	72	Caucasian	Male	MG	Delfinópolis	>20 years	Vector borne	Southeast	Mixed	Cardiac + megacolon	No	No	No	70
25	87	Afro-Brazilian	Female	BA	Santo Antonio de Jesus	>20 years	Vector borne	Northeast	Mixed	Cardiac + megaesophagus	Yes	No	Yes	64
26	75	Mixed/Pardo	Female	MG	Paraúna	>20 years	Vector borne + Blood Transfusion	Southeast	Cardiac	Stage B1	Yes	Yes	Yes	50
27	86	Mixed/Pardo	Male	BA	Salvador	>20 years	Vector borne	Northeast	Cardiac	Stage A	Yes	No	Yes	80
28	68	Caucasian	Male	AL	União dos Palmares			Northeast	Cardiac	Stage B1	No	No	No	58
29	81	Caucasian	Female	BA	Sapeacu	>20 years	Vector borne	Northeast	Cardiac	Stage A	Yes	Yes	Yes	93
30	60	Caucasian	Female	AL	Maceió	>20 years	Vector borne	Northeast	Cardiac	Stage C	No	No	No	34
31	56	Caucasian	Female	RJ	Belford Roxo	Natural RJ	Vertical	Southeast	Indeterminate	indeterminate	Yes	No	Yes	65
32	79	Caucasian	Female	MG	Ponte Nova	>20 years	Vector borne	Southeast	Cardiac	Stage A	No	No	No	66
33	77	Caucasian	Male	ES	Muniz Freire	>20 years	Blood Transfusion	Southeast	Cardiac	Stage C	Yes	No	No	50
34	62	Caucasian	Female	MG	João Pinheiro	>20 years	Vector borne + Blood Transfusion	Southeast	Cardiac	Stage A	Yes	No	No	54
35	80	Mixed/Pardo	Male	MS	Campo Grande	>20 years	Vector borne	Central-West	Cardiac	Stage A	No	Yes	No
36	70	Afro-Brazilian	Female	PI	Oeiras	>20 years	Vector borne	Northeast	Cardiac	Stage D	Yes	No	No	30
37	72	Caucasian	Male	BA	Salvador	>20 years	Vector borne	Northeast	Cardiac	Stage A	Yes	No	No	67
38	79	Caucasian	Female	MG	Araçuaí	>20 years	Vector borne	Southeast	Cardiac	Stage C	Yes	Yes	Yes	44
39	66	Caucasian	Male	MG	Ponte Nova	>20 years	Vector borne	Southeast	Mixed	Cardiac + megaesophagus	No	No	No	50
40	55	Caucasian	Female	MG	Grão Mogol	<10 years	Vector borne	Southeast	Indeterminate	indeterminate	No	No	No	75
41	63	Caucasian	Female	AL	Maceió	10 to 20 years	Vector borne	Northeast	Mixed	Cardiac + megaesophagus	No	Yes	Yes	50
42	82	Afro-Brazilian	Female	BA	Muniz Ferreira	>20 years	Vector borne	Northeast	Cardiac	Stage C	Yes	No	No	57
43	76	Caucasian	Male	RN	Açu	>20 years	Vector borne	Northeast	Indeterminate	indeterminate	Yes	Yes	No	81
44	68	Afro-Brazilian	Female	CE	Crateus			Northeast	Cardiac	Stage B1	Yes	No	No	65
45	73	Caucasian	Female	MG	Rio Doce	>20 years	Vector borne	Southeast	Cardiac	Stage C	Yes	Yes	Yes	55
46	75	Mixed/Pardo	Female	MG	Piumhi			Southeast	Cardiac	Stage A	No	No	No	76
47	71	Mixed/Pardo	Female	MG	Jequitai	>20 years	Vector borne	Southeast	Indeterminate	indeterminate	Yes	No	Yes	77
48	55	Mixed/Pardo	Male	BA	Várzea Nova	10 to 20 years	Vector borne	Northeast	Digestive	megaesophagus	No	No	Yes	67
49	59	Mixed/Pardo	Male	AL	Palmeira dos Índios	10 to 20 years	Vector borne	Northeast	Cardiac	Stage B1	Yes	Yes	Yes	63
50	66	Mixed/Pardo	Female	BA	Cachoeira	10 to 20 years	Vector borne	Northeast	Cardiac	Stage B1	Yes	Yes	Yes	51
51	66	Caucasian	Male	BA	Cruz das Almas	>20 years	Vector borne	Northeast	Cardiac	Stage C	Yes	Yes	Yes	40
52	76	Mixed/Pardo	Male	PB	Serra Branca	>20 years	Vector borne	Northeast	Cardiac	Stage B1	Yes	Yes	No	53
53	71	Afro-Brazilian	Female	BA	Alagoinhas	>20 years	Vector borne	Northeast	Cardiac	Stage D	Yes	Yes	No	20
54	71	Caucasian	Female	AL	Maceió	>20 years	Blood Transfusion	Northeast	Mixed	Cardiac + megaesophagus	Yes	Yes	Yes	75
55	69	Mixed/Pardo	Female	PE	Angelim	>20 years	Vector borne + Blood Transfusion	Northeast	Mixed	Cardiac + megaesophagus	Yes	No	Yes	74
56	52	Mixed/Pardo	Female	MG	Araçuaí	>20 years	Vector borne	Southeast	Cardiac	Stage A	Yes	Yes	No	62
57	77	Caucasian	Female	PB	Prata	10 to 20 years	Vector borne	Northeast	Cardiac	Stage A	No	No	No	67
58	63	Mixed/Pardo	Female	PI	Piripiri	10 to 20 years	Vector borne	Northeast	Cardiac	Stage B1	Yes	Yes	Yes	66
59	68	Caucasian	Female	PE	Água Preta	>20 years	Vector borne + Blood Transfusion	Northeast	Cardiac	Stage C	Yes	Yes	No	33
60	71	Caucasian	Male	RJ	Campos dos Goitacazes	Natural RJ	Vertical	Southeast	Cardiac	Stage B1	Yes	No	Yes	48
61	81	Mixed/Pardo	Female	MG	Curvelo	>20 years	Vector borne	Southeast	Cardiac	Stage A	Yes	Yes	No	69
62	64	Afro-Brazilian	Female	SE	Indiaroba	10 to 20 years	Vector borne	Northeast	Cardiac	Stage B1	Yes	No	Yes	65
63	62	Afro-Brazilian	Male	BA	Mairi	>20 years	Vector borne	Northeast	Cardiac	Stage A	No	No	No	71
64	55	Mixed/Pardo	Female	MG	Capitão Enéas	>20 years	Vector borne	Southeast	Indeterminate	indeterminate	Yes	No	Yes	78
65	52	Mixed/Pardo	Male	BA	São Félix	>20 years	Vector borne	Northeast	Indeterminate	indeterminate	Yes	Yes	Yes	73
66	66	Afro-Brazilian	Female	BA	Feira de Santana	>20 years	Vector borne	Northeast	Cardiac	Stage C	Yes	No	No	35
67	69	Mixed/Pardo	Female	BA	Jandaíra	10 to 20 years	Vector borne + Blood Transfusion	Northeast	Cardiac	Stage A	No	No	No	55
68	71	Caucasian	Female	PE	Limoeiro	>20 years	Vector borne	Northeast	Cardiac	Stage A	Yes	No	Yes	72
69	59	Caucasian	Female	CE	Fortaleza	10 to 20 years	Vector borne	Northeast	Cardiac	Stage B1	Yes	Yes	Yes
70	88	Caucasian	Female	MG	Araçuaí	>20 years	Vector borne	Southeast	Indeterminate	indeterminate	Yes	Yes	Yes	71
71	89	Caucasian	Male	PB	Duas Estradas	>20 years	Vector borne	Northeast	Cardiac	Stage A	No	No	No
72	39	Caucasian	Male	BA	Jacobina	10 to 20 years	Vector borne	Northeast	Cardiac	Stage A	No	Yes	Yes	69
73	62	Afro-Brazilian	Female	BA	Maragogipe	>20 years	Vector borne	Northeast	Cardiac	Stage A	Yes	Yes	Yes	71
74	79	Caucasian	Male	SP	Morro Agudo	>20 years	Vector borne + Blood Transfusion	Southeast	Cardiac	Stage A	Yes	No	No	64
75	74	Caucasian	Male	SE	Aracaju	10 to 20 years	Vector borne	Northeast	Mixed	Cardiac + megaesophagus	No	No	Yes	32
76	76	Mixed/Pardo	Female	BA	São Felipe	>20 years	Vector borne	Northeast	Cardiac	Stage C	Yes	No	Yes
77	48	Mixed/Pardo	Male	AL	Maribondo	<10 years	Vector borne	Northeast	Cardiac	Stage B2	No	No	No	43
78	62	Mixed/Pardo	Female	BA	Jandaíra	>20 years	Vector borne	Northeast	Cardiac	Stage C	Yes	Yes	Yes	40
79	68	Caucasian	Female	PB	Pedras de Fogo	>20 years	Vector borne	Northeast	Indeterminate	indeterminate	Yes	Yes	Yes	69
80	61	Mixed/Pardo	Female	MG	Virgem da Lapa	>20 years	Vector borne	Southeast	Indeterminate	indeterminate	Yes	Yes	Yes	80
81	73	Caucasian	Male	PB	Santa Luzia	>20 years	Vector borne	Northeast	Indeterminate	indeterminate	Yes	Yes	Yes	74
82	59	Mixed/Pardo	Female	MG	Araçuaí	>20 years	Vector borne	Southeast	Cardiac	Stage C	Yes	No	No	46
83	72	Mixed/Pardo	Female	MG	Ponte Nova	>20 years	Vector borne	Southeast	Cardiac	Stage B2	No	Yes	No	42
84	61	Caucasian	Female	MG	Conceição do Mato Dentro	>20 years	Vector borne	Southeast	Cardiac	Stage B1	No	No	No	67
85	59	Mixed/Pardo	Female	AL	Murici	>20 years	Vector borne	Northeast	Indeterminate	indeterminate	Yes	Yes	No	72
86	61	Caucasian	Female	BA	São Felipe	10 to 20 years	Vector borne	Northeast	Mixed	Cardiac + megaesophagus	Yes	No	No	75
87	71	Caucasian	Male	BA	Jacobina	>20 years	Vector borne + Blood Transfusion	Northeast	Cardiac	Stage B2	Yes	No	Yes	44
88	63	Mixed/Pardo	Female	PE	Limoeiro	10 to 20 years	Vector borne	Northeast	Indeterminate	indeterminate	Yes	Yes	Yes
89	61	Afro-Brazilian	Male	MG	Ponte Nova	>20 years	Vector borne	Southeast	Cardiac	Stage B2	Yes	Yes	No	27
90	55	Mixed/Pardo	Female	PB	João Pessoa	>20 years	Vector borne	Northeast	Indeterminate	indeterminate	Yes	Yes	Yes	78
91	48	Caucasian	Female	AL	São Miguel dos Campos	<10 years	Vector borne	Northeast	Cardiac	Stage B1	No	No	No	49
92	72	Caucasian	Female	MG	Leopoldina	>20 years	Vector borne + Blood Transfusion	Southeast	Digestive	megaesophagus	Yes	No	Yes	76
93	55	Caucasian	Female	MG	Engenheiro Navarro	>20 years	Vector borne	Southeast	Cardiac	Stage C	Yes	No	No	32
94	73	Caucasian	Female	PE	Afogados da Ingazeira	>20 years	Vector borne	Northeast	Indeterminate	indeterminate	Yes	Yes	Yes	71
95	46	Caucasian	Male	CE	Cariré	<10 years	Vector borne	Northeast	Indeterminate	indeterminate	Yes	No	Yes	65
96	51	Caucasian	Male	PB	Juazerinho	10 to 20 years	Vector borne	Northeast	Indeterminate	indeterminate	No	Yes	Yes	66
97	75	Mixed/Pardo	Female	AL	Palmeira dos Índios	>20 years	Vector borne	Northeast	Cardiac	Stage A	Yes	No	No	85
98	81	Afro-Brazilian	Male	MG	Conceição do Mato Dentro			Southeast	Cardiac	Stage C	Yes	Yes	Yes	53
99	66	Afro-Brazilian	Male	PB	Desterro	<10 years	Vector borne	Northeast	Cardiac	Stage A	Yes	No	No	75
100	69	Mixed/Pardo	Female	MG	Cachoeira de Minas			Southeast	Cardiac	Stage B1	Yes	Yes	Yes	55
101	57	Mixed/Pardo	Female	BA	Jaguaripe	>20 years	Vector borne	Northeast	Indeterminate	indeterminate	Yes	No	No	81
102	56	Caucasian	Female	BA	Jacobina	<10 years	Vector borne + Blood Transfusion	Northeast	Cardiac	Stage B2	Yes	Yes	Yes	45
103	64	Mixed/Pardo	Female	MG	João Pinheiro	>20 years	Vector borne	Southeast	Cardiac	Stage B1	Yes	No	No	56
104	69	Mixed/Pardo	Female	CE	Maranguape	>20 years	Vector borne + Blood Transfusion	Northeast	Cardiac	Stage A	Yes	Yes	Yes	68
105	73	Caucasian	Male	PE	Limoeiro	>20 years	Vector borne	Northeast	Cardiac	Stage B1	No	No	No	54
106	72	Mixed/Pardo	Male	MG	Ponte Nova	>20 years	Vector borne	Southeast	Cardiac	Stage A	No	No	No	58
107	72	Caucasian	Female	MG	Ibiá	>20 years	Vector borne	Southeast	Cardiac	Stage A	Yes	No	Yes	82
108	70	Caucasian	Male	MG	Engenheiro Navarro	>20 years	Vector borne	Southeast	Cardiac	Stage B1	Yes	Yes	Yes	47
109	68	Mixed/Pardo	Male	BA	Amélia Rodrigues	10 to 20 years	Vertical	Northeast	Indeterminate	indeterminate	Yes	Yes	Yes
110	76	Mixed/Pardo	Male	BA	Santo Amaro	>20 years	Vector borne	Northeast	Indeterminate	indeterminate	Yes	Yes	Yes	65
111	59	Caucasian	Female	BA	Antonio Gonçalves	10 to 20 years	Vector borne + Blood Transfusion	Northeast	Indeterminate	indeterminate	Yes	No	Yes	82
112	60	Caucasian	Female	BA	Miguel Calmon	<10 years	Vector borne	Northeast	Indeterminate	indeterminate	Yes	No	Yes	74
113	69	Caucasian	Male	BA	Conceição do Almeida	>20 years	Vector borne	Northeast	Cardiac	Stage A	No	No	No	67
114	75	Mixed/Pardo	Female	MG	Montes Claros	>20 years	Vector borne	Southeast	Indeterminate	indeterminate	Yes	No	Yes	61
115	73	Caucasian	Female	BA	Miguel Calmon	<10 years	Vector borne + Blood Transfusion	Northeast	Indeterminate	indeterminate	Yes	No	Yes	66
116	71	Mixed/Pardo	Male	PI	Pedro II	10 to 20 years	Vector borne	Northeast	Cardiac	Stage C	No	Yes	No	32
117	50	Afro-Brazilian	Female	MG	Ladainha	>20 years	Vector borne	Southeast	Indeterminate	indeterminate	Yes	Yes	Yes	76
118	74	Caucasian	Female	SP	Santos	>20 years	Vector borne + Blood Transfusion	Southeast	Digestive	megaesophagus	Yes	No	Yes
119	59	Caucasian	Female	CE	Ipu	>20 years	Vector borne + Blood Transfusion	Northeast	Cardiac	Stage A	No	No	No	64
120	71	Caucasian	Male	CE	Barro	>20 years	Vector borne	Northeast	Indeterminate	indeterminate	Yes	Yes	No	64
121	61	Caucasian	Male	PI	Altos	10 to 20 years	Vector borne	Northeast	Indeterminate	indeterminate	Yes	Yes	Yes
122	56	Caucasian	Male	CE	Jaguaruana	10 to 20 years	Vector borne	Northeast	Indeterminate	indeterminate	Yes	Yes	Yes	79
123	61	Mixed/Pardo	Female	MG	Córrego Danta			Southeast	Cardiac	Stage B2	No	No	Yes	39
124	50	Mixed/Pardo	Male	PB	Campina Grande	10 to 20 years	Vector borne	Northeast	Indeterminate	indeterminate	Yes	No	Yes	80
125	59	Mixed/Pardo	Female	CE	Crateus	10 to 20 years	Vector borne	Northeast	Indeterminate	indeterminate	No	No	Yes	75
126	63	Mixed/Pardo	Female	BA	Baixa Grande	10 to 20 years	Vector borne	Northeast	Indeterminate	indeterminate	Yes	No	Yes	69
127	65	Mixed/Pardo	Female	AL	Viçosa	>20 years	Vector borne	Northeast	Mixed	Cardiac + megaesophagus	Yes	No	No	69
128	50	Mixed/Pardo	Male	CE	Crateus	10 to 20 years	Vector borne	Northeast	Indeterminate	indeterminate	No	Yes	Yes	62
129	64	Afro-Brazilian	Female	MG	Varginha	>20 years	Vector borne	Southeast	Indeterminate	indeterminate	Yes	No	Yes	76
130	66	Mixed/Pardo	Female	PE	Arcoverde	>20 years	Vector borne	Northeast	Cardiac	Stage A	Yes	Yes	Yes	69
131	46	Mixed/Pardo	Female	BA	Macajuba	<10 years	Vector borne	Northeast	Indeterminate	indeterminate	Yes	Yes	No	74
132	58	Caucasian	Male	BA	Maracas	>20 years	Vector borne	Northeast	Cardiac	Stage B1	No	No	Yes	49
133	59	Mixed/Pardo	Male	MG	Janaúba	10 to 20 years	Vector borne	Southeast	Cardiac	Stage B2	No	No	No	41
134	61	Mixed/Pardo	Female	BA	Santo Antonio de Jesus	>20 years	Vector borne	Northeast	Cardiac	Stage A	No	No	No	68
135	62	Mixed/Pardo	Male	BA	Juazeiro	10 to 20 years	Vector borne	Northeast	Cardiac	Stage B1	Yes	Yes	No	49
136	60	Mixed/Pardo	Male	RN	Upanema	>20 years	Vector borne	Northeast	Cardiac	Stage B1	No	No	No	33
137	77	Mixed/Pardo	Male	BA	São Félix	>20 years	Vector borne	Northeast	Cardiac	Stage A	Yes	No	No	74
138	39	Caucasian	Male	CE	Santa Quitéria	10 to 20 years	Vector borne	Northeast	Cardiac	Stage A	No	No	No	70
139	74	Afro-Brazilian	Female	BA	Mundo Novo	10 to 20 years	Vector borne + Blood Transfusion	Northeast	Mixed	Cardiac + megaesophagus	Yes	No	Yes	69
140	62	Afro-Brazilian	Male	PB	Taperoá	>20 years	Vector borne	Northeast	Indeterminate	indeterminate	No	No	No	60
141	68	Caucasian	Female	RJ	Rio de Janeiro	>20 years	Blood Transfusion	Southeast	Indeterminate	indeterminate	Yes	No	Yes	75
142	58	Caucasian	Male	BA	Serrolandia	10 to 20 years	Vector borne	Northeast	Indeterminate	indeterminate	Yes	Yes	Yes	75
143	66	Mixed/Pardo	Female	AL	Maceió	>20 years	Vector borne	Northeast	Indeterminate	indeterminate	No	No	Yes	76
144	48	Mixed/Pardo	Male	PE	Bom Jardim	>20 years	Vector borne	Northeast	Indeterminate	indeterminate	Yes	No	Yes	76
145	71	Caucasian	Female	MG	Dores do Indaia			Southeast	Cardiac	Stage D	Yes	Yes	Yes	48
146	70	Mixed/Pardo	Female	SE	Japaratuba	>20 years	Vector borne	Northeast	Cardiac	Stage B1	Yes	No	No	62
147	67	Mixed/Pardo	Male	PB	Desterro	>20 years	Vector borne	Northeast	Cardiac	Stage B1	No	No	No	46
148	64	Caucasian	Female	MG	São João da Ponte	<10 years	Vector borne	Southeast	Cardiac	Stage A	Yes	No	No	61
149	60	Afro-Brazilian	Female	PI	Teresina			Northeast	Cardiac	Stage B1	Yes	No	Yes	70
150	70	Mixed/Pardo	Male	BA	Macajuba	>20 years	Vector borne	Northeast	Mixed	Cardiac + megaesophagus	Yes	No	No	12
151	74	Caucasian	Female	GO	Morrinhos	>20 years	Blood Transfusion	Central-West	Cardiac	Stage B1	Yes	Yes	No	49
152	70	Mixed/Pardo	Female	PB	Taperoá	10 to 20 years	Vector borne	Northeast	Cardiac	Stage B1	Yes	No	Yes	48
153	65	Mixed/Pardo	Male	MG	Governador Valadares	10 to 20 years	Vector borne + Blood Transfusion	Southeast	Indeterminate	indeterminate	Yes	No	Yes	67
154	64	Mixed/Pardo	Male	PE	Vicência	>20 years	Vector borne	Northeast	Cardiac	Stage A	Yes	No	Yes	66
155	41	Caucasian	Male	CE	Tabuleiro do Norte	<10 years	Vector borne	Northeast	Cardiac	Stage B1	No	No	Yes	57
156	69	Caucasian	Male	MG	Janaúba	>20 years	Vector borne	Southeast	Mixed	Cardiac + megaesophagus	Yes	Yes	No	54
157	37	Mixed/Pardo	Female	CE	Monsenhor Tabosa	10 to 20 years	Vector borne	Northeast	Indeterminate	indeterminate	No	No	No	63
158	86	Caucasian	Male	BA	Maragogipe	>20 years	Vector borne	Northeast	Cardiac	Stage A	No	No	No	68
159	70	Mixed/Pardo	Female	PE	Recife	>20 years	Vector borne	Northeast	Cardiac	Stage A	No	No	Yes	85
160	47	Mixed/Pardo	Female	BA	Salvador	10 to 20 years	Vector borne	Northeast	Cardiac	Stage B1	No	No	Yes	58
161	66	Caucasian	Female	MG	Diamantina	>20 years	Vector borne	Southeast	Mixed	Cardiac + megaesophagus	Yes	No	Yes	77
162	63	Mixed/Pardo	Female	BA	Coribe	>20 years	Vector borne	Northeast	Cardiac	Stage B1	Yes	No	Yes	57
163	78	Mixed/Pardo	Female	PE	Arcoverde	>20 years	Vector borne	Northeast	Digestive	megaesophagus	Yes	Yes	Yes	75
164	61	Caucasian	Male	CE	Groairas	>20 years	Vector borne	Northeast	Cardiac	Stage A	Yes	Yes	Yes	75
165	77	Mixed/Pardo	Female	MG	Diamantina	10 to 20 years	Vector borne	Southeast	Cardiac	Stage A	Yes	No	Yes	79
166	58	Mixed/Pardo	Female	BA	Itaberaba	>20 years	Vector borne	Northeast	Cardiac	Stage D	Yes	Yes	Yes	22
167	76	Mixed/Pardo	Female	BA	Maragogipe	>20 years	Vector borne	Northeast	Cardiac	Stage A	Yes	Yes	No	66
168	67	Caucasian	Male	PE	Sertania	>20 years	Vector borne	Northeast	Cardiac	Stage B1	No	No	Yes	70
169	67	Mixed/Pardo	Male	MG	Minas Novas	>20 years	Vector borne	Southeast	Indeterminate	indeterminate	No	Yes	Yes	74
170	66	Mixed/Pardo	Female	MG	Francisco Badaró	10 to 20 years	Vertical	Southeast	Cardiac	Stage B2	Yes	No	Yes	40
171	63	Afro-Brazilian	Female	BA	Jandaíra	>20 years	Vector borne	Northeast	Cardiac	Stage B1	Yes	No	Yes	71
172	50	Caucasian	Male	CE	Tamboril	<10 years	Vector borne	Northeast	Cardiac	Stage B1	Yes	No	No	72
173	67	Caucasian	Male	PB	Taperoá	>20 years	Vector borne	Northeast	Indeterminate	indeterminate	No	No	Yes	75
174	75	Mixed/Pardo	Female	CE	Missão Velha	>20 years	Vector borne	Northeast	Cardiac	Stage A	Yes	No	No	84
175	69	Caucasian	Female	MG	Capelinha	>20 years	Vector borne	Southeast	Indeterminate	indeterminate	Yes	No	Yes	71
176	46	Mixed/Pardo	Male	PE	São Bento de Una	10 to 20 years	Vector borne	Northeast	Cardiac	Stage B1	Yes	Yes	Yes	66
177	65	Afro-Brazilian	Female	BA	Mutuipe			Northeast	Mixed	Cardiac + megaesophagus	No	No	No	33
178	67	Caucasian	Female	MG	Capelinha	>20 years	Vector borne	Southeast	Digestive	megaesophagus	Yes	No	No	56
179	72	Afro-Brazilian	Female	BA	Cachoeira	>20 years	Vector borne	Northeast	Indeterminate	indeterminate	Yes	Yes	Yes	83
180	77	Afro-Brazilian	Male	PE	Timbaúba	>20 years	Vector borne	Northeast	Cardiac	Stage A	Yes	Yes	No	68
181	60	Mixed/Pardo	Female	BA	Feira de Santana	>20 years	Vector borne	Northeast	Cardiac	Stage D	No	No	No	24
182	69	Caucasian	Female	PE	Bom Jardim	10 to 20 years	Vector borne	Northeast	Cardiac	Stage B1	Yes	No	Yes	70
183	70	Caucasian	Male	BA	Itaquara			Northeast	Cardiac	Stage B1	Yes	No	Yes	66
184	67	Afro-Brazilian	Male	BA	Brotas de Macaubas	10 to 20 years	Vector borne	Northeast	Cardiac	Stage B1	Yes	No	Yes	52
185	81	Afro-Brazilian	Female	BA	São Felipe	10 to 20 years	Vector borne	Northeast	Cardiac	Stage A	Yes	No	Yes	67
186	61	Caucasian	Female	AL	Coruripe	>20 years	Vector borne + Blood Transfusion	Northeast	Digestive	megaesophagus	Yes	No	Yes	71
187	52	Mixed/Pardo	Female	AL	Quebranculo	10 to 20 years	Vector borne	Northeast	Cardiac	Stage A	No	No	Yes	67
188	57	Mixed/Pardo	Male	AL	Viçosa	>20 years	Vector borne	Northeast	Cardiac	Stage A	No	Yes	No	66
189	43	Mixed/Pardo	Female	CE	Nova Russas	<10 years	Vertical	Northeast	Indeterminate	indeterminate	Yes	No	No	64
190	82	Mixed/Pardo	Male	MG	Pitangui	>20 years	Vector borne	Southeast	Cardiac	Stage D	Yes	No	No	21
191	37	Mixed/Pardo	Female	ES	Linhares	10 to 20 years	Vector borne	Southeast	Indeterminate	indeterminate	Yes	No	No	76
192	70	Caucasian	Female	MG	Engenheiro Navarro	>20 years	Vector borne	Southeast	Cardiac	Stage A	Yes	No	Yes	75
193	62	Mixed/Pardo	Female	AL	Maceió	10 to 20 years	Vector borne	Northeast	Cardiac	Stage A	Yes	Yes	Yes	62
194	66	Caucasian	Female	CE	Ipu	>20 years	Vector borne	Northeast	Cardiac	Stage A	No	No	No	75
195	74	Caucasian	Male	MG	Corinto	>20 years	Vector borne	Southeast	Cardiac	Stage B1	Yes	Yes	Yes	44
196	64	Mixed/Pardo	Male	BA	Mairi	10 to 20 years	Vector borne	Northeast	Cardiac	Stage C	No	Yes	No	26
197	50	Afro-Brazilian	Female	MG	São Francisco	>20 years	Vector borne + Blood Transfusion	Southeast	Cardiac	Stage D	Yes	No	No	25
198	73	Mixed/Pardo	Female	BA	Jiquiriça	>20 years	Vector borne	Southeast	Indeterminate	indeterminate	No	Yes	No	68
199	71	Caucasian	Male	BA	Irara	>20 years	Vector borne	Northeast	Cardiac	Stage A	No	Yes	No	62
200	89	Afro-Brazilian	Female	RS	Cachoeira do Sul	>20 years	Vector borne	South	Cardiac	Stage B1	Yes	No	No	73
201	53	Caucasian	Female	BA	Maragogipe	10 to 20 years	Vector borne	Northeast	Indeterminate	indeterminate	Yes	Yes	Yes	66
202	66	Mixed/Pardo	Male	BA	Juazeiro	>20 years	Vector borne	Northeast	Cardiac	Stage B1	Yes	Yes	Yes	51
203	62	Caucasian	Female	PB	Pilões	>20 years	Vector borne	Northeast	Indeterminate	indeterminate	Yes	No	No	79
204	62	Caucasian	Male	PI	Curralinhos	>20 years	Vector borne	Northeast	Cardiac	Stage B1	No	Yes	Yes	53
205	56	Mixed/Pardo	Male	PE	Afogados da Ingazeira	<10 years	Vector borne	Northeast	Indeterminate	indeterminate	Yes	Yes	Yes	60
206	40	Caucasian	Male	CE	Nova Russas	<10 years	Vector borne	Northeast	Cardiac	Stage B2	No	No	No	31
207	38	Caucasian	Male	CE	Ipu	10 to 20 years	Vector borne	Northeast	Cardiac	Stage C	Yes	No	No	25
208	47	Mixed/Pardo	Male	AL	Branquinha	10 to 20 years	Vector borne	Northeast	Indeterminate	indeterminate	Yes	No	No	73
209	62	Afro-Brazilian	Female	BA	Muritiba	>20 years	Vector borne	Southeast	Indeterminate	indeterminate	Yes	No	No	77
210	58	Afro-Brazilian	Female	BA	Salvador	>20 years	Vector borne	Northeast	Cardiac	Stage B1	Yes	No	No	46
211	64	Caucasian	Male	PB	João Pessoa	>20 years	Vector borne	Northeast	Cardiac	Stage A	Yes	Yes	Yes	66
212	56	Caucasian	Male	MG	Dionísio	>20 years	Vector borne	Southeast	Cardiac	Stage B2	No	Yes	Yes	32
213	53	Caucasian	Male	MA	Cedral	>20 years	Vector borne	Northeast	Cardiac	Stage B1	No	No	No	47
214	63	Caucasian	Male	AL	União dos Palmares	>20 years	Vector borne	Northeast	Cardiac	Stage D	Yes	No	No	44
215	55	Afro-Brazilian	Female	PR	Paranapoema	>20 years	Vector borne	South	Indeterminate	indeterminate	No	No	No
216	55	Mixed/Pardo	Male	BA	São Felipe	>20 years	Vector borne	Northeast	Cardiac	Stage B1	Yes	No	Yes	52
217	47	Mixed/Pardo	Male	BA	Várzea do Poço	>20 years	Vector borne	Northeast	Indeterminate	indeterminate	Yes	No	No	58
218	57	Caucasian	Female	MG	Capelinha	>20 years	Vector borne	Southeast	Cardiac	Stage A	No	No	Yes	67
219	59	Mixed/Pardo	Male	BA	Santo Antonio de Jesus	>20 years	Vector borne	Northeast	Cardiac	Stage A	Yes	Yes	Yes	78
220	62	Caucasian	Male	BA	Salvador	10 to 20 years	Vector borne	Northeast	Mixed	Cardiac + megaesophagus	Yes	No	Yes	53
221	54	Caucasian	Female	AL	São José da Laje	>20 years	Vector borne	Northeast	Indeterminate	indeterminate	Yes	Yes	Yes	60
222	60	Mixed/Pardo	Male	RN	Carnaubas	>20 years	Vector borne	Northeast	Cardiac	Stage B1	Yes	Yes	Yes	56
223	53	Caucasian	Female	PB	Santo André	10 to 20 years	Vector borne	Northeast	Cardiac	Stage A	No	Yes	No	84
224	68	Mixed/Pardo	Female	MG	Novo Cruzeiro	>20 years	Vector borne	Southeast	Indeterminate	indeterminate	Yes	Yes	No	82
225	72	Caucasian	Male	PB	Bananeiras	>20 years	Vector borne	Northeast	Cardiac	Stage A	No	No	No	82
226	64	Mixed/Pardo	Female	BA	Salvador	>20 years	Vector borne	Northeast	Indeterminate	indeterminate	Yes	Yes	Yes	75
227	60	Caucasian	Female	BA	Entre Rios	>20 years	Vector borne	Northeast	Indeterminate	indeterminate	Yes	Yes	Yes	64
228	71	Mixed/Pardo	Male	PE	Macaparana	>20 years	Vector borne	Northeast	Mixed	Cardiac + megaesophagus	Yes	Yes	Yes	68
229	55	Mixed/Pardo	Female	MG	São Francisco	>20 years	Vector borne	Southeast	Mixed	Cardiac + megaesophagus	No	No	No	47
230	47	Caucasian	Male	RJ	São Fidélis	Natural RJ	Vertical	Southeast	Cardiac	Stage B1	No	No	Yes	64
231	71	Mixed/Pardo	Female	AL	Palmeira dos Índios	10 to 20 years	Vector borne	Northeast	Indeterminate	indeterminate	Yes	Yes	Yes	71
232	61	Caucasian	Female	GO	Gioanópolis	>20 years	Blood Transfusion	Central-West	Cardiac	Stage B1	No	Yes	Yes	60
233	59	Mixed/Pardo	Female	MG	Montes Claros	10 to 20 years	Vector borne	Southeast	Cardiac	Stage B1	Yes	No	Yes	70
234	58	Mixed/Pardo	Female	AL	União dos Palmares	<10 years	Vector borne	Northeast	Cardiac	Stage A	Yes	No	Yes	73
235	55	Mixed/Pardo	Male	RJ	Rio de Janeiro	Natural RJ	Vertical	Southeast	Cardiac	Stage B1	No	No	Yes	62
236	63	Caucasian	Female	AL	União dos Palmares	>20 years	Vector borne	Northeast	Cardiac	Stage C	No	Yes	No	21
237	48	Afro-Brazilian	Female	BA	Castro Alves	<10 years	Vector borne	Northeast	Indeterminate	indeterminate	Yes	No	No	77
238	59	Mixed/Pardo	Female	AL	Murici	<10 years	Vector borne	Northeast	Cardiac	Stage B1	Yes	No	Yes	76
239	50	Afro-Brazilian	Female	MG	Corinto	10 to 20 years	Vector borne	Southeast	Cardiac	Stage A	Yes	Yes	No	60
240	43	Caucasian	Female	PB	Desterro	10 to 20 years	Vector borne	Northeast	Cardiac	Stage B1	No	No	No	46
241	52	Mixed/Pardo	Female	CE	Hidrolândia	>20 years	Vector borne	Northeast	Indeterminate	indeterminate	No	Yes	No	60
242	61	Caucasian	Male	PE	Recife	>20 years	Vector borne	Northeast	Indeterminate	indeterminate	Yes	No	Yes	62
243	55	Caucasian	Male	RN	São Miguel do Gostoso	>20 years	Vector borne	Northeast	Cardiac	Stage B1	No	No	No	60
244	62	Caucasian	Female	BA	Santo Antonio de Jesus	>20 years	Vector borne	Northeast	Indeterminate	indeterminate	No	No	No	66
245	59	Mixed/Pardo	Female	RN	São João do Sabugi	10 to 20 years	Vector borne	Northeast	Cardiac	Stage B1	Yes	No	Yes	64
246	80	Mixed/Pardo	Male	MG	Itabira	>20 years	Vector borne	Southeast	Cardiac	Stage B1	Yes	Yes	Yes	74
247	73	Mixed/Pardo	Male	BA	São Felipe	>20 years	Vector borne	Northeast	Indeterminate	indeterminate	Yes	Yes	Yes	83
248	60	Mixed/Pardo	Male	BA	Coração de Maria	>20 years	Vector borne	Northeast	Indeterminate	indeterminate	Yes	No	Yes	64
249	63	Mixed/Pardo	Female	GO	Divinópolis de Goiás	>20 years	Vector borne	Central-West	Cardiac	Stage A	Yes	No	No	60
250	59	Caucasian	Male	MG	Dionísio	10 to 20 years	Vector borne	Southeast	Indeterminate	indeterminate	Yes	No	Yes	78
251	66	Mixed/Pardo	Female	BA	Mundo Novo	<10 years	Vector borne	Northeast	Indeterminate	indeterminate	Yes	No	Yes	70
252	61	Caucasian	Female	PB	Pilões	>20 years	Vector borne	Northeast	Cardiac	Stage A	Yes	Yes	No	75
253	63	Caucasian	Male	GO	Padre Bernardo	>20 years	Vector borne	Central-West	Cardiac	Stage B1	Yes	No	No	48
254	63	Afro-Brazilian	Female	SP	Marília	>20 years	Vector borne	Southeast	Cardiac	Stage B1	Yes	No	No	46
255	82	Caucasian	Female	BA	Santa Rita de Cassia			Northeast	Cardiac	Stage B1	No	Yes	Yes	51
256	48	Mixed/Pardo	Male	MG	Novo Cruzeiro	<10 years	Vector borne	Southeast	Cardiac	Stage B1	No	Yes	No	55
257	96	Mixed/Pardo	Female	MG	Montes Claros	>20 years	Vector borne	Southeast	Indeterminate	indeterminate	Yes	No	No	70
258	42	Caucasian	Female	RS	Entre-Ijuis	<10 years	Vector borne	South	Indeterminate	indeterminate	No	No	No	65
259	72	Afro-Brazilian	Female	BA	São Felipe	10 to 20 years	Vector borne	Northeast	Cardiac	Stage C	No	No	No	36
260	62	Caucasian	Male	AL	Capela	>20 years	Vector borne	Northeast	Cardiac	Stage A	Yes	Yes	Yes	64
261	61	Mixed/Pardo	Female	AL	Chá Preta	10 to 20 years	Vector borne	Northeast	Mixed	Cardiac + megaesophagus	No	No	No	57
262	49	Caucasian	Male	AL	União dos Palmares	<10 years	Vector borne	Northeast	Indeterminate	indeterminate	No	No	No	72
263	54	Mixed/Pardo	Female	PR	Maringá	>20 years	Vector borne	South	Indeterminate	indeterminate	Yes	No	No	75
264	60	Mixed/Pardo	Female	MG	Uberaba	>20 years	Vector borne	Southeast	Indeterminate	indeterminate	Yes	No	No	74
265	65	Mixed/Pardo	Male	BA	Piritiba	>20 years	Vector borne	Northeast	Cardiac	Stage A	No	No	Yes	56
266	63	Mixed/Pardo	Female	PB	Nazarezinho	>20 years	Vector borne	Northeast	Cardiac	Stage A	Yes	No	No	70
267	56	Afro-Brazilian	Female	RJ	Rio de Janeiro	Natural RJ	Vertical	Southeast	Mixed	Cardiac + megaesophagus	Yes	No	No	53
268	70	Caucasian	Female	PE	Brejinho	>20 years	Vector borne	Northeast	Indeterminate	indeterminate	Yes	Yes	No	68
269	55	Mixed/Pardo	Female	BA	Mairi	10 to 20 years	Vector borne	Northeast	Cardiac	Stage B1	Yes	No	No	60
270	75	Mixed/Pardo	Female	BA	Santa Rita de Cassia	10 to 20 years	Vector borne	Northeast	Cardiac	Stage A	No	Yes	Yes	73
271	56	Mixed/Pardo	Male	SE	Araua	<10 years	Vector borne	Northeast	Cardiac	Stage B1	Yes	Yes	Yes
272	75	Caucasian	Male	PB	Campina Grande	10 to 20 years	Vector borne	Northeast	Cardiac	Stage A	No	No	No	83
273	42	Mixed/Pardo	Female	MG	Engenheiro Navarro	>20 years	Vector borne	Southeast	Indeterminate	indeterminate	No	No	No	60
274	53	Mixed/Pardo	Female	MG	Brasília de Minas	10 to 20 years	Vertical	Southeast	Cardiac	Stage A	Yes	No	No	64
275	59	Mixed/Pardo	Female	MG	Araçuaí	>20 years	Vector borne	Southeast	Cardiac	Stage B1	No	No	No	65
276	62	Mixed/Pardo	Female	MG	Vargem Grande do Rio Pardo	10 to 20 years	Vector borne	Southeast	Indeterminate	indeterminate	Yes	No	No	75
277	31	Mixed/Pardo	Male	RJ	Rio de Janeiro	Natural RJ	Vertical	Southeast	Cardiac	Stage A	No	No	Yes	75
278	70	Mixed/Pardo	Female	MG	Montes Claros	>20 years	Vector borne + Blood Transfusion	Southeast	Mixed	Cardiac + megaesophagus	Yes	Yes	No	77
279	54	Caucasian	Female	CE	Sobral	>20 years	Vector borne	Northeast	Cardiac	Stage A	Yes	No	No	79
280	66	Mixed/Pardo	Male	AL	Capela	>20 years	Vector borne	Northeast	Indeterminate	indeterminate	Yes	Yes	No	66
281	58	Caucasian	Male	PB	Taperoá	>20 years	Vector borne	Northeast	Mixed	Cardiac + megaesophagus	Yes	Yes	Yes	54
282	48	Mixed/Pardo	Female	PB	Teixeira	10 to 20 years	Vector borne	Northeast	Indeterminate	indeterminate	No	No	No	72
283	47	Afro-Brazilian	Male	RJ	Rio de Janeiro	Natural RJ	Vertical	Southeast	Cardiac	Stage B2	No	No	Yes	42
284	56	Caucasian	Female	PE	Recife	>20 years	Vector borne	Northeast	Cardiac	Stage A	No	No	Yes	47
285	55	Caucasian	Male	PB	Catingueira	>20 years	Vector borne	Northeast	Indeterminate	indeterminate	Yes	Yes	No	68
286	59	Mixed/Pardo	Male	MG	Brasília de Minas			Southeast	Indeterminate	indeterminate	Yes	Yes	No	68
287	57	Afro-Brazilian	Female	MG	Brasília de Minas	10 to 20 years	Vector borne	Southeast	Indeterminate	indeterminate	Yes	No	No	72
288	61	Mixed/Pardo	Male	PB	Taperoá	>20 years	Vector borne	Northeast	Cardiac	Stage C	Yes	Yes	Yes	32
289	54	Mixed/Pardo	Male	BA	Santo Antonio de Jesus	>20 years	Vector borne	Northeast	Indeterminate	indeterminate	No	No	No	75
290	60	Mixed/Pardo	Female	BA	Miguel Calmon	>20 years	Vector borne	Northeast	Cardiac	Stage B2	Yes	Yes	Yes	42
291	61	Caucasian	Male	PB	Teixeira	>20 years	Vector borne	Northeast	Cardiac	Stage B1	Yes	No	No	56
292	63	Caucasian	Female	PB	Guarabira	>20 years	Vector borne + Blood Transfusion	Northeast	Indeterminate	indeterminate	Yes	Yes	Yes	72
293	63	Caucasian	Male	CE	Nova Russas	>20 years	Vector borne	Northeast	Cardiac	Stage B1	Yes	Yes	Yes	57
294	53	Mixed/Pardo	Female	BA	Maragogipe	10 to 20 years	Vertical	Northeast	Cardiac	Stage B1	No	No	No	58
295	58	Caucasian	Female	ES	Mimoso do Sul	>20 years	Vector borne	Southeast	Cardiac	Stage B1	No	No	No	47
296	55	Afro-Brazilian	Female	PB	Barrade Santa Rosa	>20 years	Vector borne	Northeast	Indeterminate	indeterminate	Yes	No	Yes	70
297	66	Mixed/Pardo	Male	AL	Capela	10 to 20 years	Vector borne	Northeast	Mixed	Cardiac + megaesophagus	Yes	Yes	Yes	46
298	66	Mixed/Pardo	Male	PB	Taperoá			Northeast	Cardiac	Stage A	Yes	Yes	No	58
299	49	Afro-Brazilian	Female	RJ	Rio de Janeiro	Natural RJ	Vertical	Southeast	Cardiac	Stage C	No	No	No	33
300	65	Caucasian	Male	PE	Ibimirim	>20 years	Vector borne	Northeast	Cardiac	Stage C	Yes	Yes	No	38
301	58	Caucasian	Female	PB	Arara	>20 years	Vector borne	Northeast	Indeterminate	indeterminate	No	No	No	72
302	71	Mixed/Pardo	Female	PE	Vicência			Northeast	Digestive	megaesophagus	Yes	No	Yes	61
303	77	Afro-Brazilian	Female	PE	Recife	>20 years	Vector borne	Northeast	Cardiac	Stage D	No	No	No	30
304	78	Caucasian	Male	PE	Garanhuns	>20 years	Vector borne	Northeast	Mixed	Cardiac + megaesophagus	Yes	No	Yes	74
305	61	Caucasian	Male	CE	Nova Russas	>20 years	Vector borne	Northeast	Indeterminate	indeterminate	Yes	No	Yes
306	68	Afro-Brazilian	Female	MG	Sete Lagoas	10 to 20 years	Vector borne	Southeast	Indeterminate	indeterminate	Yes	No	Yes
307	61	Caucasian	Female	PE	Itambé	>20 years	Vector borne	Northeast	Indeterminate	indeterminate	No	No	Yes	73
308	45	Caucasian	Male	RJ	Nilópois	Natural RJ	Vertical	Southeast	Cardiac	Stage A	No	No	No	67
309	65	Caucasian	Male	BA	Mairi	>20 years	Vector borne	Northeast	Cardiac	Stage A	No	No	Yes	76
310	67	Mixed/Pardo	Female	AL	União dos Palmares	<10 years	Vector borne	Northeast	Cardiac	Stage B1	Yes	Yes	Yes	76
311	72	Mixed/Pardo	Female	BA	Salvador	>20 years	Vector borne	Northeast	Cardiac	Stage C	Yes	No	Yes	41
312	51	Mixed/Pardo	Male	MG	Montes Claros	>20 years	Vertical	Southeast	Cardiac	Stage A	Yes	No	Yes	60
313	68	Caucasian	Female	SE	Boquim	>20 years	Vector borne	Northeast	Cardiac	Stage A	Yes	No	Yes	65
314	56	Mixed/Pardo	Male	PB	Patos	10 to 20 years	Vector borne	Northeast	Cardiac	Stage A	Yes	Yes	No	77
315	35	Caucasian	Female	RJ	Niterói	Natural RJ	Vertical	Southeast	Indeterminate	indeterminate	No	No	No	62
316	39	Caucasian	Male	CE	Ipu	<10 years	Vector borne	Northeast	Indeterminate	indeterminate	No	Yes	No	65
317	45	Afro-Brazilian	Female	MG	Bocaiúva	>20 years	Vertical	Southeast	Mixed	Cardiac + megaesophagus	No	No	No	68
318	58	Mixed/Pardo	Male	PB	Esperança	10 to 20 years	Blood Transfusion	Northeast	Cardiac	Stage B1	No	Yes	No	49
319	70	Caucasian	Female	AL	Viçosa	>20 years	Vector borne	Northeast	Indeterminate	indeterminate	Yes	No	No	78
320	63	Mixed/Pardo	Male	MG	Araçuaí	>20 years	Vector borne	Southeast	Cardiac	Stage C	Yes	Yes	Yes	42
321	47	Afro-Brazilian	Male	MG	Ladainha	<10 years	Vector borne	Southeast	Digestive	megaesophagus	No	No	No
322	54	Mixed/Pardo	Male	PB	Sousa	10 to 20 years	Vector borne	Northeast	Indeterminate	indeterminate	No	No	No	74
323	57	Afro-Brazilian	Female	MG	Itambacurí	>20 years	Vector borne	Southeast	Cardiac	Stage A	No	Yes	No	65
324	71	Mixed/Pardo	Female	BA	Patumuté	>20 years	Vector borne	Southeast	Cardiac	Stage A	No	Yes	No	68
325	76	Afro-Brazilian	Female	MG	Sete Lagoas	10 to 20 years	Vector borne	Southeast	Cardiac	Stage D	No	No	No	21
326	34	Caucasian	Male	CE	Crateus	<10 years	Vector borne	Northeast	Indeterminate	indeterminate	No	Yes	No	72
327	73	Caucasian	Male	AL	Viçosa	>20 years	Vector borne	Northeast	Cardiac	Stage B1	Yes	No	No	36
328	71	Mixed/Pardo	Female	MG	Diamantina	>20 years	Vertical	Southeast	Cardiac	Stage B2	Yes	Yes	Yes	42
329	82	Caucasian	Female	RJ	Rio de Janeiro	10 to 20 years	Vector borne	Southeast	Mixed	Cardiac + megaesophagus	Yes	Yes	Yes	75
330	44	Afro-Brazilian	Female	MG	Verdelandia	>20 years	Vector borne	Southeast	Cardiac	Stage A	No	No	Yes	79
331	57	Mixed/Pardo	Female	BA	Mundo Novo	10 to 20 years	Vector borne	Northeast	Indeterminate	indeterminate	Yes	No	No	64
332	53	Caucasian	Male	MG	Santa Cruz do Escavaldo	10 to 20 years	Blood Transfusion	Southeast	Indeterminate	indeterminate	Yes	Yes	No	76
333	65	Mixed/Pardo	Male	BA	Maragogipe	>20 years	Vector borne	Northeast	Mixed	Cardiac + megaesophagus	No	Yes	Yes	36
334	43	Afro-Brazilian	Male	RJ	Rio de Janeiro			Southeast	Indeterminate	indeterminate	No	No	No	79
335	68	Afro-Brazilian	Male	MG	Teófilo Otoni	>20 years	Vector borne	Southeast	Indeterminate	indeterminate	No	No	No	46
336	70	Mixed/Pardo	Male	PB	Livramento	>20 years	Vector borne	Northeast	Cardiac	Stage B1	No	Yes	No	56
337	70	Mixed/Pardo	Female	BA	Mairi	>20 years	Vector borne	Northeast	Digestive	megaesophagus	Yes	No	No	67
338	67	Caucasian	Male	PE	Riacho das Almas	10 to 20 years	Vector borne	Northeast	Mixed	Cardiac + megaesophagus	No	No	No	59
339	72	Caucasian	Female	PE	Nazaré da Mata	>20 years	Vector borne	Northeast	Mixed	Cardiac + megaesophagus	Yes	No	No	79
340	61	Caucasian	Female	PR	Siqueira Campos	<10 years	Vector borne	South	Indeterminate	indeterminate	Yes	No	No	74
341	70	Mixed/Pardo	Male	PB	Coremas	>20 years	Vector borne	Northeast	Indeterminate	indeterminate	No	No	No	75
342	57	Caucasian	Female	PB	Piancó	10 to 20 years	Vector borne	Northeast	Indeterminate	indeterminate	Yes	No	No	75
343	56	Afro-Brazilian	Male	CE	Russas	10 to 20 years	Vector borne	Northeast	Cardiac	Stage A	No	No	Yes	70
344	62	Caucasian	Female	MA	Buriti Brabo	>20 years	Vector borne	Northeast	Digestive	megaesophagus	No	No	No	76
345	58	Caucasian	Female	BA	Mata de São João	>20 years	Vector borne	Northeast	Digestive	megaesophagus	Yes	Yes	Yes	67
346	49	Caucasian	Male	CE	Reriutaba	10 to 20 years	Vector borne	Northeast	Indeterminate	indeterminate	No	Yes	Yes	73
347	68	Caucasian	Male	CE	Orós	10 to 20 years	Vector borne	Northeast	Cardiac	Stage A	Yes	Yes	Yes	65
348	54	Caucasian	Female	AL	Viçosa	10 to 20 years	Vector borne	Northeast	Indeterminate	indeterminate	No	No	No	66
349	72	Caucasian	Female	PB	João Pessoa	>20 years	Vector borne	Northeast	Cardiac	Stage A	Yes	No	No	76
350	67	Mixed/Pardo	Female	BA	Mundo Novo	>20 years	Vector borne	Northeast	Cardiac	Stage C	No	Yes	No	37
351	32	Caucasian	Male	CE	São Benedito	<10 years	Vector borne	Northeast	Cardiac	Stage A	No	No	No	71
352	70	Afro-Brazilian	Male	BA	Casa Nova	>20 years	Vector borne	Northeast	Cardiac	Stage C	No	Yes	Yes	30
353	66	Mixed/Pardo	Female	BA	Candeias	>20 years	Blood Transfusion	Northeast	Indeterminate	indeterminate	No	No	Yes	84
354	55	Caucasian	Male	GO	Goianésia	>20 years	Vector borne	Central-West	Indeterminate	indeterminate	No	No	No	66
355	80	Afro-Brazilian	Female	MG	Montes Claros	<10 years	Vector borne	Southeast	Cardiac	Stage C	Yes	No	No	45
356	58	Mixed/Pardo	Male	BA	Mairi	>20 years	Vector borne	Northeast	Cardiac	Stage A	Yes	Yes	Yes	79
357	63	Mixed/Pardo	Female	BA	Salvador	<10 years	Vector borne	Northeast	Indeterminate	indeterminate	No	No	Yes	70
358	40	Caucasian	Male	PE	São Vicente Ferrer	10 to 20 years	Vector borne	Northeast	Cardiac	Stage A	No	Yes	Yes	71
359	55	Mixed/Pardo	Female	BA	Conceição de Jacuíbe	10 to 20 years	Vector borne	Northeast	Mixed	Cardiac + megaesophagus	Yes	No	No	57
360	56	Mixed/Pardo	Female	CE	Tamboril	10 to 20 years	Blood Transfusion	Northeast	Mixed	Cardiac + megacolon	Yes	No	No	81
361	65	Mixed/Pardo	Female	BA	Camaçari	10 to 20 years	Vector borne	Northeast	Cardiac	Stage B1	Yes	No	Yes	55
362	72	Caucasian	Female	BA	Castro Alves	>20 years	Vector borne	Northeast	Indeterminate	indeterminate	Yes	Yes	No
363	33	Mixed/Pardo	Female	CE	Crateus	10 to 20 years	Vector borne	Northeast	Indeterminate	indeterminate	No	No	No	67
364	49	Afro-Brazilian	Female	SE	Itabaianinha	>20 years	Vector borne	Northeast	Mixed	Cardiac + megaesophagus	Yes	Yes	Yes	68
365	52	Mixed/Pardo	Female	CE	Santa Quitéria	>20 years	Vector borne	Northeast	Cardiac	Stage B1	Yes	No	No	66
366	71	Mixed/Pardo	Female	MG	Bambui	>20 years	Vector borne	Southeast	Mixed	Cardiac + megaesophagus	Yes	Yes	No	34
367	61	Mixed/Pardo	Female	MG	São Francisco	>20 years	Vector borne	Southeast	Digestive	megaesophagus	Yes	No	No	57
368	60	Afro-Brazilian	Male	PB	Teixeira	>20 years	Vector borne	Northeast	Cardiac	Stage C	Yes	No	No	58
369	78	Caucasian	Male	PE	Camaragibe	>20 years	Vector borne	Northeast	Cardiac	Stage C	Yes	No	No	56
370	73	Caucasian	Female	CE	Quixere	>20 years	Vector borne	Northeast	Mixed	Cardiac + megaesophagus	No	Yes	Yes	66
371	52	Mixed/Pardo	Male	PI	Cristino Castro	>20 years	Vector borne	Northeast	Cardiac	Stage C	No	No	No	38
372	47	Mixed/Pardo	Female	AL	Novo Lino	10 to 20 years	Vector borne	Northeast	Cardiac	Stage B1	No	No	No	65
373	35	Caucasian	Male	RJ	Rio de Janeiro	Natural RJ	Vertical	Southeast	Indeterminate	indeterminate	No	No	No	69
374	70	Caucasian	Female	AL	União dos Palmares	>20 years	Vector borne	Northeast	Cardiac	Stage C	Yes	Yes	Yes	43
375	40	Caucasian	Male	CE	Massapê	10 to 20 years	Vector borne	Northeast	Indeterminate	indeterminate	No	No	No	65
376	64	Mixed/Pardo	Female	AL	Palmeira dos Índios	>20 years	Vector borne	Northeast	Cardiac	Stage A	Yes	No	Yes	69
377	67	Mixed/Pardo	Male	PE	Tuparetama	>20 years	Vector borne	Northeast	Indeterminate	indeterminate	Yes	Yes	Yes	76
378	57	Mixed/Pardo	Male	PB	Teixeira	>20 years	Vector borne	Northeast	Cardiac	Stage B1	No	No	Yes	50
379	67	Caucasian	Female	PB	Serra da Raiz	>20 years	Vector borne	Northeast	Cardiac	Stage B1	Yes	Yes	No	51
380	79	Caucasian	Female	MG	Corvelo	>20 years	Vector borne	Southeast	Indeterminate	indeterminate	Yes	No	No	63
381	76	Caucasian	Female	MG	Jequitai	>20 years	Vector borne	Southeast	Cardiac	Stage B1	Yes	No	Yes	61
382	72	Caucasian	Female	PE	Tuparetama	>20 years	Vector borne	Northeast	Digestive	megaesophagus	No	Yes	No	82
383	55	Mixed/Pardo	Female	MG	Carai	10 to 20 years	Vector borne	Southeast	Cardiac	Stage B1	No	Yes	Yes	47
384	40	Mixed/Pardo	Female	PB	Gurjão	>20 years	Vector borne	Northeast	Cardiac	Stage A	No	No	No	66
385	42	Caucasian	Male	PB	Monteiro	10 to 20 years	Vector borne	Northeast	Digestive	megacólon	No	No	No	68
386	43	Mixed/Pardo	Male	CE	Hidrolândia	<10 years	Vector borne	Northeast	Cardiac	Stage A	No	No	No	70
387	68	Caucasian	Male	PB	Solania	>20 years	Vector borne	Northeast	Cardiac	Stage C	No	No	No	30
388	79	Afro-Brazilian	Female	MG	Novo Cruzeiro	>20 years	Vector borne	Southeast	Digestive	megaesophagus	Yes	No	No
389	52	Afro-Brazilian	Female	BA	Maragogipe	10 to 20 years	Vector borne	Northeast	Mixed	Cardiac + megaesophagus	Yes	No	No	53
390	47	Mixed/Pardo	Female	PI	Valença do Piauí	<10 years	Vector borne	Northeast	Cardiac	Stage C	Yes	No	No	37
391	56	Mixed/Pardo	Male	BA	Jacobina	>20 years	Vector borne	Northeast	Indeterminate	indeterminate	No	Yes	Yes	60
392	58	Mixed/Pardo	Male	GO	Mara Rosa	>20 years	Vector borne	Central-West	Mixed	Cardiac + megaesophagus	Yes	Yes	Yes	23
393	54	Caucasian	Male	PE	Orobó	>20 years	Vector borne	Northeast	Cardiac	Stage B2	Yes	No	No
394	31	Mixed/Pardo	Male	RJ	Rio de Janeiro	Natural RJ	Vertical	Southeast	Indeterminate	indeterminate	No	No	No	67
395	64	Mixed/Pardo	Male	PR	Arapongas	10 to 20 years	Vector borne	South	Mixed	Cardiac + megacolon	No	No	Yes	44
396	43	Caucasian	Female	PB	Monteiro	10 to 20 years	Vector borne	Northeast	Digestive	megaesophagus	No	No	Yes	72
397	82	Mixed/Pardo	Female	BA	Piritiba	>20 years	Vector borne	Northeast	Indeterminate	indeterminate	Yes	No	No	67
398	65	Caucasian	Male	CE	Groairas	>20 years	Vector borne	Northeast	Cardiac	Stage C	No	Yes	Yes	36
399	73	Mixed/Pardo	Male	PE	Afogados da Ingazeira	>20 years	Vector borne	Northeast	Cardiac	Stage D	No	No	No	24
400	65	Afro-Brazilian	Male	BA	Salvador	>20 years	Vector borne	Northeast	Indeterminate	indeterminate	Yes	No	Yes	63
401	43	Mixed/Pardo	Male	AL	Pilar	10 to 20 years	Vector borne	Northeast	Indeterminate	indeterminate	No	No	Yes	76
402	59	Caucasian	Female	BA	Conceição de Jacuíbe	<10 years	Vector borne	Northeast	Cardiac	Stage B1	Yes	Yes	No
403	60	Afro-Brazilian	Male	BA	Jacobina	<10 years	Vector borne	Northeast	Cardiac	Stage D	No	No	No	30
404	43	Caucasian	Male	MG	São Francisco	10 to 20 years	Vector borne	Southeast	Cardiac	Stage B1	No	No	No	39
405	64	Caucasian	Female	MG	Araçuaí	>20 years	Vector borne	Southeast	Cardiac	Stage B1	Yes	No	No	48
406	48	Caucasian	Female	CE	Hidrolândia	10 to 20 years	Vector borne	Northeast	Cardiac	Stage C	No	No	No	39
407	34	Mixed/Pardo	Female	BA	Barreiras	<10 years	Vector borne	Northeast	Cardiac	Stage B1	No	No	Yes	61
408	32	Caucasian	Male	CE	Nova Russas	<10 years	Vector borne	Northeast	Indeterminate	indeterminate	No	No	No	77
409	47	Mixed/Pardo	Female	BA	Baixa Grande	10 to 20 years	Vertical	Northeast	Cardiac	Stage A	Yes	No	No	74
410	56	Caucasian	Female	PE	Araçoiaba	>20 years	Vector borne	Northeast	Cardiac	Stage B1	No	Yes	No	54
411	41	Caucasian	Female	RJ	São Sebastião do Alto	Natural RJ	Vector borne	Southeast	Indeterminate	indeterminate	No	No	No	67
412	46	Mixed/Pardo	Male	PE	Machados	<10 years	Vector borne	Northeast	Cardiac	Stage C	No	No	No	37
413	71	Afro-Brazilian	Female	BA	Salvador	10 to 20 years	Vector borne	Northeast	Digestive	megaesophagus	Yes	No	No	60
414	68	Mixed/Pardo	Male	MG	Araçuaí	10 to 20 years	Vector borne	Southeast	Cardiac	Stage A	Yes	No	Yes	72
415	37	Mixed/Pardo	Female	PB	Desterro	>20 years	Vector borne	Northeast	Cardiac	Stage D	No	No	No	15
416	41	Afro-Brazilian	Female	BA	Castro Alves	10 to 20 years	Vector borne	Northeast	Indeterminate	indeterminate	No	No	Yes	75
417	58	Mixed/Pardo	Female	AL	Maceió	10 to 20 years	Vector borne	Northeast	Mixed	Cardiac + megaesophagus	Yes	No	Yes	69
418	34	Mixed/Pardo	Female	PB	Desterro	10 to 20 years	Vector borne	Northeast	Cardiac	Stage C	No	No	No	38
419	43	Mixed/Pardo	Female	PB	João Pessoa	10 to 20 years	Vector borne	Northeast	Cardiac	Stage C	Yes	Yes	No	23
420	38	Caucasian	Male	PB	Cacimbas	10 to 20 years	Vector borne	Northeast	Cardiac	Stage B1	No	No	No	50
421	58	Afro-Brazilian	Female	RJ	Nova Iguaçu	Natural RJ	Vertical	Southeast	Indeterminate	indeterminate	Yes	No	Yes	73
422	59	Caucasian	Female	MG	Teófilo Otoni	>20 years	Vector borne	Southeast	Mixed	Cardiac + megaesophagus	No	No	No	31
423	71	Caucasian	Male	PE	Bom Jardim	>20 years	Vector borne	Northeast	Cardiac	Stage C	No	No	No	48
424	44	Caucasian	Male	CE	Nova Russas	10 to 20 years	Vector borne	Northeast	Indeterminate	indeterminate	No	No	No	72
425	66	Mixed/Pardo	Male	PE	Itambé	>20 years	Vector borne	Northeast	Cardiac	Stage B1	Yes	Yes	No	56
426	48	Mixed/Pardo	Male	PI	Ilha Grande	10 to 20 years	Vector borne	Northeast	Indeterminate	indeterminate	No	No	No	67
427	70	Afro-Brazilian	Female	BA	São Félix	>20 years	Vector borne	Northeast	Cardiac	Stage B1	Yes	No	Yes	55
428	45	Caucasian	Male	CE	Graça	10 to 20 years	Vector borne	Northeast	Cardiac	Stage B1	No	No	Yes	48
429	37	Mixed/Pardo	Female	PE	Desterro	>20 years	Vector borne	Northeast	Mixed	Cardiac + megaesophagus	No	No	No	72
430	65	Caucasian	Female	BA	Salvador	>20 years	Vector borne	Northeast	Mixed	Cardiac + megaesophagus	No	No	No	33
431	40	Mixed/Pardo	Female	AL	Novo Lino	>20 years	Vector borne	Northeast	Indeterminate	indeterminate	No	No	No	71
432	72	Mixed/Pardo	Female	BA	Cachoeira	>20 years	Vector borne	Northeast	Cardiac	Stage C	No	Yes	No	37
433	47	Caucasian	Male	BA	Cristópolis	>20 years	Vector borne	Northeast	Cardiac	Stage C	Yes	Yes	Yes	32
434	63	Afro-Brazilian	Female	BA	Salvador	>20 years	Vector borne	Northeast	Cardiac	Stage B1	Yes	Yes	No	47
435	50	Mixed/Pardo	Female	PB	Taperoá	>20 years	Vector borne	Northeast	Cardiac	Stage A	No	No	No	68
436	46	Caucasian	Male	CE	Ipu	>20 years	Vector borne	Northeast	Indeterminate	indeterminate	Yes	No	Yes	62
437	71	Caucasian	Male	PE	Paudalho	>20 years	Vector borne	Northeast	Cardiac	Stage A	Yes	Yes	Yes	70
438	66	Mixed/Pardo	Male	PE	Timbaúba de Mocós	>20 years	Vector borne	Northeast	Cardiac	Stage C	Yes	No	No	52
439	57	Caucasian	Female	BA	Santo Antonio de Jesus	>20 years	Vector borne	Northeast	Digestive	megaesophagus	No	No	No	71
440	70	Caucasian	Male	MG	Guimarania	>20 years	Vector borne	Southeast	Cardiac	Stage A	No	No	No	68
441	62	Afro-Brazilian	Female	PE	Desterro	>20 years	Vector borne	Northeast	Indeterminate	indeterminate	No	No	No	70
442	64	Afro-Brazilian	Female	BA	Alagoinhas	10 to 20 years	Vector borne	Northeast	Mixed	Cardiac + megacolon	Yes	No	No	65
443	36	Mixed/Pardo	Male	PB	Desterro	<10 years	Vector borne	Northeast	Indeterminate	indeterminate	Yes	No	Yes	70
444	65	Caucasian	Female	AL	Anadia	>20 years	Vector borne	Northeast	Cardiac	Stage A	No	No	No	74
445	52	Caucasian	Female	PE	Bom Jardim	10 to 20 years	Vector borne	Northeast	Cardiac	Stage A	No	No	No	59
446	57	Caucasian	Male	MG	Novo Cruzeiro	>20 years	Vector borne	Southeast	Cardiac	Stage C	No	No	Yes	41
447	58	Mixed/Pardo	Female	PE	Itambé	>20 years	Vector borne	Northeast	Cardiac	Stage C	No	No	No	43
448	49	Caucasian	Male	CE	Reriutaba	10 to 20 years	Vector borne	Northeast	Indeterminate	indeterminate	Yes	No	No	76
449	70	Caucasian	Female	PE	Lajedo	>20 years	Vector borne	Northeast	Cardiac	Stage B1	Yes	Yes	Yes	45
450	41	Mixed/Pardo	Female	MG	Riacho dos Machados	10 to 20 years	Vector borne	Southeast	Indeterminate	indeterminate	No	No	No	70
451	57	Mixed/Pardo	Male	PB	Água Branca	>20 years	Vector borne	Northeast	Cardiac	Stage B1	Yes	No	No	68
452	44	Mixed/Pardo	Female	BA	Teixeira de Freitas	10 to 20 years	Vector borne	Northeast	Cardiac	Stage A	No	No	No	67
453	34	Caucasian	Female	CE	Crateus	<10 years	Vector borne	Northeast	Cardiac	Stage D	No	No	No	39
454	36	Mixed/Pardo	Female	BA	Serra Dourada	<10 years	Vector borne	Northeast	Indeterminate	indeterminate	No	No	No	70
455	73	Mixed/Pardo	Male	RJ	São Francisco de Itabapoana	Natural RJ	Vector borne	Southeast	Mixed	Cardiac + megaesophagus	No	No	No	74
456	58	Mixed/Pardo	Male	RN	Tenente Ananias	>20 years	Vector borne	Northeast	Cardiac	Stage B1	Yes	No	Yes	48
457	54	Caucasian	Male	BA	Campo Formoso	>20 years	Vector borne	Northeast	Cardiac	Stage B1	Yes	Yes	Yes	48
458	61	Caucasian	Female	MG	Capelinha	>20 years	Vector borne	Southeast	Cardiac	Stage A	No	No	Yes	62
459	55	Caucasian	Female	MG	Virgem da Lapa	>20 years	Vector borne	Southeast	Cardiac	Stage C	No	No	Yes	42
460	52	Afro-Brazilian	Female	RJ	Nova Iguaçu			Southeast	Indeterminate	indeterminate	No	No	No	81
461	70	Caucasian	Female	BA	Coração de Maria	>20 years	Vector borne	Northeast	Cardiac	Stage C	Yes	Yes	Yes	42
462	47	Mixed/Pardo	Female	MG	Brasília de Minas	10 to 20 years	Vector borne	Southeast	Mixed	Cardiac + megaesophagus	Yes	No	Yes	44
463	65	Caucasian	Female	PB	Serraria	>20 years	Vector borne	Northeast	Cardiac	Stage C	Yes	Yes	No	35
464	59	Caucasian	Male	BA	Santo Estevão	>20 years	Vector borne	Northeast	Cardiac	Stage C	Yes	Yes	No	35
465	59	Mixed/Pardo	Female	PA	Curralinho	>20 years	Vector borne	North	Cardiac	Stage C	No	Yes	No	35
466	68	Caucasian	Female	MG	Montes Claros	10 to 20 years	Vector borne	Southeast	Indeterminate	indeterminate	No	No	No	77
467	32	Caucasian	Female	CE	Nova Russas	10 to 20 years	Vector borne	Northeast	Cardiac	Stage A	No	No	No	67
468	39	Mixed/Pardo	Male	CE	Guaraciaba do Norte	10 to 20 years	Vector borne	Northeast	Indeterminate	indeterminate	No	No	No	70
469	44	Caucasian	Male	CE	Massapê	>20 years	Vector borne	Northeast	Indeterminate	indeterminate	No	No	No	76
470	61	Caucasian	Female	BA	Feira de Santana	>20 years	Vector borne	Northeast	Cardiac	Stage D	No	Yes	No	30
471	51	Mixed/Pardo	Male	SE	Umbaúba	>20 years	Vector borne	Northeast	Indeterminate	indeterminate	Yes	No	No	70
472	67	Mixed/Pardo	Female	MG	Corinto	>20 years	Vector borne	Southeast	Cardiac	Stage B1	Yes	No	No	67
473	67	Caucasian	Male	PB	Areia	>20 years	Vector borne	Northeast	Cardiac	Stage A	No	No	No	58
474	67	Mixed/Pardo	Female	BA	Itanagra	>20 years	Vector borne	Northeast	Mixed	Cardiac + megaesophagus	Yes	No	Yes	54
475	71	Afro-Brazilian	Female	BA	Salvador	>20 years	Vector borne	Northeast	Mixed	Cardiac + megacolon	Yes	No	Yes	58
476	42	Caucasian	Male	CE	Reriutaba	10 to 20 years	Vector borne	Northeast	Cardiac	Stage C	No	No	No	40
477	51	Mixed/Pardo	Male	CE	Independência	>20 years	Vector borne	Northeast	Cardiac	Stage C	No	No	No	29
478	52	Caucasian	Female	PR	Primeiro de Maio	>20 years	Vector borne	South	Indeterminate	indeterminate	Yes	Yes	Yes	73
479	53	Mixed/Pardo	Female	PB	Mãe d' água	>20 years	Vector borne	Northeast	Indeterminate	indeterminate	Yes	No	Yes	81
480	63	Afro-Brazilian	Female	BA	Maragogipe	>20 years	Vector borne	Northeast	Indeterminate	indeterminate	Yes	Yes	Yes	78
481	45	Mixed/Pardo	Female	PB	Bananeiras	10 to 20 years	Vector borne	Northeast	Cardiac	Stage A	Yes	No	No	75
482	47	Mixed/Pardo	Female	RJ	Petrópolis			Southeast	Indeterminate	indeterminate	No	No	Yes	67
483	28	Caucasian	Female	BA	Utinga	<10 years	Vector borne	Northeast	Indeterminate	indeterminate	No	No	No	68
484	49	Mixed/Pardo	Female	BA	Mairi	10 to 20 years	Vector borne	Northeast	Mixed	Cardiac + megaesophagus	No	No	No	48
485	32	Mixed/Pardo	Female	RJ	Rio de Janeiro	10 to 20 years	Vector borne	Southeast	Indeterminate	indeterminate	No	No	No	67
486	46	Caucasian	Male	MG	Montes Claros	>20 years	Vector borne	Southeast	Indeterminate	indeterminate	Yes	No	Yes	70
487	62	Mixed/Pardo	Male	PB	Cuitegi	>20 years	Vector borne	Northeast	Digestive	megaesophagus	Yes	No	No	72
488	69	Caucasian	Female	RS	Encruzilhada do Sul	>20 years	Vector borne	South	Indeterminate	indeterminate	No	No	No	75
489	70	Caucasian	Male	PE	Sertania	>20 years	Vector borne	Northeast	Cardiac	Stage C	Yes	No	No	40
490	73	Caucasian	Male	MG	Francisco Badaró	>20 years	Vector borne	Southeast	Mixed	Cardiac + megaesophagus	No	No	No	65
491	70	Mixed/Pardo	Male	BA	Santo Antonio de Jesus	10 to 20 years	Vector borne	Northeast	Digestive	megaesophagus	Yes	Yes	Yes	54
492	41	Mixed/Pardo	Male	CE	Santa Quitéria	>20 years	Vector borne	Northeast	Cardiac	Stage B1	Yes	No	Yes	58
493	73	Caucasian	Female	MG	Três Marias	>20 years	Vector borne	Southeast	Cardiac	Stage B1	Yes	No	No	68
494	61	Caucasian	Female	MG	Botumirim	10 to 20 years	Vector borne	Southeast	Cardiac	Stage B2	No	No	No	41
495	59	Caucasian	Male	RJ	Cardoso Moreira	>20 years	Vector borne	Southeast	Cardiac	Stage A	Yes	No	No	70
496	81	Mixed/Pardo	Female	SE	Umbaúba	>20 years	Vector borne	Northeast	Digestive	megaesophagus	Yes	No	Yes	73
497	74	Afro-Brazilian	Male	MG	São João Batista da Gloria	>20 years	Vector borne	Southeast	Cardiac	Stage C	Yes	No	No	26
498	39	Mixed/Pardo	Male	CE	Pires Ferreira	10 to 20 years	Vector borne	Northeast	Indeterminate	indeterminate	No	No	No	77
499	74	Afro-Brazilian	Female	MG	Pains	>20 years	Vector borne	Southeast	Indeterminate	indeterminate	Yes	No	Yes
500	52	Caucasian	Male	MG	Araçuaí	>20 years	Vector borne	Southeast	Cardiac	Stage D	No	Yes	No	48
501	65	Mixed/Pardo	Male	PE	Itambé	>20 years	Vector borne	Northeast	Cardiac	Stage C	No	No	No	23
502	67	Mixed/Pardo	Male	PE	São José do Egito	>20 years	Vector borne	Northeast	Cardiac	Stage C	Yes	Yes	No	28
503	60	Caucasian	Male	RJ	Belford Roxo			Southeast	Indeterminate	indeterminate	Yes	No	Yes	60
504	38	Mixed/Pardo	Female	CE	Tamboril	10 to 20 years	Vector borne	Northeast	Cardiac	Stage A	No	No	No	57
505	70	Caucasian	Male	MG	Monte Carmelo	>20 years	Vector borne	Southeast	Indeterminate	indeterminate	Yes	No	Yes	71
506	62	Mixed/Pardo	Female	MG	Montes Claros	>20 years	Vector borne	Southeast	Cardiac	Stage B1	Yes	No	Yes	62
507	40	Mixed/Pardo	Male	BA	Piritiba	>20 years	Vector borne	Northeast	Cardiac	Stage C	No	No	No	28
508	60	Mixed/Pardo	Female	MG	Patos de Minas	>20 years	Vector borne	Southeast	Cardiac	Stage C	No	No	No	20
509	54	Caucasian	Female	MG	Teófilo Otoni	>20 years	Vector borne	Southeast	Cardiac	Stage B1	No	No	No	59
510	61	Mixed/Pardo	Female	PB	Monteiro	>20 years	Vector borne	Northeast	Mixed	Cardiac + megaesophagus	No	No	Yes
511	56	Mixed/Pardo	Male	CE	Cariré	>20 years	Vector borne	Northeast	Cardiac	Stage C	Yes	Yes	No	34
512	63	Afro-Brazilian	Male	PB	Piancó	10 to 20 years	Vector borne	Southeast	Digestive	megaesophagus	Yes	No	No	66
513	39	Caucasian	Male	PE	Riacho das Almas	<10 years	Vector borne	Northeast	Indeterminate	indeterminate	No	No	No	63
514	49	Caucasian	Male	MG	Patos de Minas	>20 years	Vector borne	Southeast	Digestive	megaesophagus	No	No	No
515	59	Mixed/Pardo	Male	CE	Hidrolândia	>20 years	Vector borne	Northeast	Cardiac	Stage C	Yes	No	No	31
516	59	Caucasian	Female	BA	Jiquiriça	10 to 20 years	Vector borne	Northeast	Cardiac	Stage B2	No	No	Yes	42
517	67	Mixed/Pardo	Female	RJ	Rio de Janeiro			Southeast	Mixed	Cardiac + megaesophagus	Yes	No	Yes	67
518	64	Caucasian	Female	PE	Machados	<10 years	Vector borne	Northeast	Indeterminate	indeterminate	Yes	Yes	Yes	71
519	73	Mixed/Pardo	Female	MG	Curvelo	>20 years	Vector borne	Southeast	Cardiac	Stage C	Yes	Yes	No	57
520	62	Mixed/Pardo	Male	PE	Itapetim	>20 years	Vector borne	Northeast	Cardiac	Stage C	No	No	No	32
521	56	Caucasian	Male	PE	Recife	>20 years	Vector borne	Northeast	Mixed	Cardiac + megacolon	No	No	No	61
522	54	Mixed/Pardo	Male	PB	Areia	<10 years	Vector borne	Northeast	Cardiac	Stage B1	Yes	No	Yes	52
523	70	Mixed/Pardo	Female	BA	Miguel Calmon	10 to 20 years	Vector borne	Northeast	Mixed	Cardiac + megaesophagus	Yes	No	No	81
524	36	Mixed/Pardo	Female	PB	Desterro	10 to 20 years	Vector borne	Northeast	Cardiac	Stage C	No	No	No	24
525	84	Caucasian	Male	BA	Santo Amaro	>20 years	Vector borne	Northeast	Mixed	Cardiac + megaesophagus	Yes	No	No	56
526	54	Mixed/Pardo	Female	AL	Paulo Jacinto	10 to 20 years	Vector borne	Northeast	Mixed	Cardiac + megacolon	No	No	No	66
527	55	Caucasian	Female	PB	João Pessoa	>20 years	Vector borne	Northeast	Digestive	megaesophagus	No	No	No	68
528	38	Caucasian	Female	RJ	Rio de Janeiro			Southeast	Indeterminate	indeterminate	No	No	Yes	84
529	62	Mixed/Pardo	Female	BA	Mata de São João	10 to 20 years	Vector borne	Northeast	Cardiac	Stage A	Yes	No	Yes	72
530	41	Caucasian	Female	RS	Humaitá	<10 years	Blood Transfusion	South	Indeterminate	indeterminate	Yes	No	Yes	74
531	64	Mixed/Pardo	Female	BA	Mairi	>20 years	Vector borne	Northeast	Indeterminate	indeterminate	No	Yes	Yes	76
532	55	Mixed/Pardo	Female	MS	Campo Grande	>20 years	Vector borne	Central-West	Indeterminate	indeterminate	Yes	No	Yes	69
533	41	Mixed/Pardo	Male	AL	União dos Palmares	10 to 20 years	Vector borne	Northeast	Indeterminate	indeterminate	No	No	No	72
534	41	Caucasian	Female	MG	Grão Mogol	10 to 20 years	Vector borne	Southeast	Cardiac	Stage B1	No	No	No	50
535	45	Mixed/Pardo	Male	PB	Sapê	10 to 20 years	Vector borne	Northeast	Cardiac	Stage A	Yes	No	Yes	61
536	70	Afro-Brazilian	Female	BA	Salvador	>20 years	Vector borne	Northeast	Cardiac	Stage A	Yes	No	No	63
537	64	Caucasian	Female	PB	Campina Grande	>20 years	Vector borne	Northeast	Digestive	megacólon	No	No	No	70
538	62	Caucasian	Male	PR	Assaí	>20 years	Vector borne	South	Mixed	Cardiac + megaesophagus	No	No	No	64
539	61	Afro-Brazilian	Female	MG	Teófilo Otoni	>20 years	Vector borne	Southeast	Cardiac	Stage A	Yes	No	No	69
540	52	Mixed/Pardo	Male	CE	Nova Russas	>20 years	Vector borne	Northeast	Cardiac	Stage A	No	No	No	70
541	50	Afro-Brazilian	Female	BA	Santo Amaro	>20 years	Vector borne	Northeast	Cardiac	Stage C	No	Yes	No	31
542	50	Caucasian	Female	MG	Padre Carvalho	>20 years	Vector borne	Southeast	Cardiac	Stage B1	Yes	No	Yes	34
543	71	Mixed/Pardo	Female	AL	União dos Palmares	>20 years	Vector borne	Northeast	Digestive	megacólon	Yes	No	No	78
544	71	Caucasian	Male	PE	Vicência	>20 years	Vector borne	Northeast	Mixed	Cardiac + megaesophagus	Yes	No	Yes	55
545	67	Mixed/Pardo	Male	PB	Pilões	>20 years	Vector borne	Northeast	Cardiac	Stage B1	No	No	No	50
546	47	Caucasian	Male	PB	Taperoá	>20 years	Vector borne	Northeast	Cardiac	Stage C	No	No	No	28
547	59	Mixed/Pardo	Female	BA	Cachoeira	>20 years	Vector borne	Northeast	Cardiac	Stage D	Yes	Yes	No	46
548	21	Mixed/Pardo	Female	CE	Cariré	<10 years	Vector borne	Northeast	Digestive	megacólon	No	No	Yes	69
549	66	Caucasian	Female	BA	Salvador	>20 years	Vector borne	Northeast	Cardiac	Stage A	Yes	No	No	71
550	59	Mixed/Pardo	Female	BA	Várzea da Roça	>20 years	Vector borne	Northeast	Cardiac	Stage C	Yes	Yes	No	42
551	79	Mixed/Pardo	Female	MG	Grão Mogol	>20 years	Vector borne	Southeast	Cardiac	Stage B1	Yes	No	Yes	72
552	45	Mixed/Pardo	Female	CE	Independência	10 to 20 years	Vector borne	Northeast	Indeterminate	indeterminate	No	No	No	58
553	56	Mixed/Pardo	Female	PB	Belém	>20 years	Vector borne	Northeast	Cardiac	Stage B2	No	Yes	No	44
554	63	Caucasian	Male	MG	Janaúba	>20 years	Vector borne	Southeast	Cardiac	Stage C	No	No	No	18
555	67	Mixed/Pardo	Female	BA	Feira de Santana	>20 years	Vector borne	Northeast	Cardiac	Stage C	Yes	No	Yes	67
556	21	Mixed/Pardo	Male	PB	Teixeira	<10 years	Vector borne	Northeast	Indeterminate	indeterminate	No	No	No	63
557	33	Mixed/Pardo	Male	CE	Ipu	10 to 20 years	Vector borne	Northeast	Indeterminate	indeterminate	No	No	No	67
558	78	Mixed/Pardo	Male	BA	Castro Alves	>20 years	Vector borne	Northeast	Mixed	Cardiac + megaesophagus	Yes	No	Yes	65
559	69	Caucasian	Female	PE	Garanhuns	>20 years	Vector borne	Northeast	Digestive	megaesophagus	No	No	No	73
560	61	Mixed/Pardo	Female	BA	Antonio Gonçalves	10 to 20 years	Vertical	Northeast	Cardiac	Stage B1	No	No	No	82
561	58	Mixed/Pardo	Male	BA	Feira de Santana	>20 years	Vector borne	Northeast	Digestive	megacólon	Yes	No	No	54
562	62	Afro-Brazilian	Female	MG	João Pinheiro	>20 years	Vector borne	Southeast	Indeterminate	indeterminate	Yes	No	No	70
563	56	Caucasian	Female	CE	Ipu	>20 years	Vector borne	Northeast	Indeterminate	indeterminate	No	Yes	Yes	66
564	57	Caucasian	Female	MG	Itaipé	>20 years	Vector borne	Southeast	Cardiac	Stage B1	No	No	Yes	55
565	46	Caucasian	Female	MG	Salinas	>20 years	Vector borne	Southeast	Cardiac	Stage A	No	Yes	No	64
566	58	Mixed/Pardo	Male	BA	Cachoeira	<10 years	Vector borne	Northeast	Cardiac	Stage B1	No	Yes	Yes	54
567	38	Caucasian	Male	CE	Hidrolândia	<10 years	Vector borne	Northeast	Indeterminate	indeterminate	No	No	No	69
568	64	Mixed/Pardo	Male	CE	Independência	>20 years	Vector borne	Northeast	Mixed	Cardiac + megacolon	No	Yes	Yes	29
569	60	Caucasian	Female	GO	Posse	>20 years	Vector borne	Central-West	Cardiac	Stage B1	Yes	No	Yes	66
570	71	Caucasian	Female	MG	Patos de Minas	>20 years	Vector borne	Southeast	Digestive	megaesophagus	No	No	No	61
571	45	Mixed/Pardo	Male	SP	Presidente Epitácio	>20 years	Vector borne	Southeast	Indeterminate	indeterminate	No	No	No	71
572	65	Caucasian	Male	PB	Cuité	>20 years	Vector borne	Northeast	Cardiac	Stage B2	No	No	No	31
573	74	Afro-Brazilian	Female	BA	Santo Amaro	>20 years	Vector borne	Northeast	Cardiac	Stage B1	Yes	No	Yes	59
574	66	Afro-Brazilian	Female	BA	Mairi	>20 years	Vector borne	Northeast	Cardiac	Stage A	Yes	Yes	Yes	70
575	44	Mixed/Pardo	Female	CE	Sobral	>20 years	Vector borne	Northeast	Indeterminate	indeterminate	No	No	No	71
576	64	Caucasian	Male	PE	Lajedo	>20 years	Vector borne	Northeast	Cardiac	Stage C	Yes	No	Yes	33
577	55	Afro-Brazilian	Female	BA	São Felipe	>20 years	Vector borne	Northeast	Digestive	megaesophagus	No	No	No	54
578	39	Afro-Brazilian	Male	RJ	São João de Mereti	Natural RJ	Vertical	Southeast	Indeterminate	indeterminate	No	No	No	73
579	50	Mixed/Pardo	Male	CE	Tamboril	10 to 20 years	Vector borne	Northeast	Indeterminate	indeterminate	No	No	No
580	35	Mixed/Pardo	Male	PB	Campina Grande	<10 years	Vector borne	Northeast	Cardiac	Stage A	No	No	No	81
581	43	Mixed/Pardo	Female	PB	Desterro	10 to 20 years	Vector borne	Northeast	Indeterminate	indeterminate	No	No	No
582	51	Mixed/Pardo	Female	PB	Teixeira	>20 years	Vector borne	Northeast	Cardiac	Stage C	No	Yes	No	32
583	64	Mixed/Pardo	Male	MG	Lagoa Formosa	>20 years	Vector borne	Southeast	Cardiac	Stage B1	Yes	No	No	46
584	46	Caucasian	Male	BA	Campo Formoso	10 to 20 years	Vector borne	Northeast	Cardiac	Stage B1	No	No	No	51
585	33	Mixed/Pardo	Female	CE	Itapajé	10 to 20 years	Vector borne	Northeast	Indeterminate	indeterminate	No	No	No	75
586	76	Mixed/Pardo	Male	BA	Cachoeira	>20 years	Vector borne	Northeast	Cardiac	Stage A	Yes	No	Yes	63
587	59	Mixed/Pardo	Male	CE	Mucambo	10 to 20 years	Vector borne	Northeast	Cardiac	Stage C	Yes	No	No	53
588	75	Mixed/Pardo	Male	BA	Santo Antonio de Jesus	>20 years	Vector borne	Northeast	Digestive	megaesophagus	No	No	No	81
589	75	Afro-Brazilian	Female	BA	Candeias	>20 years	Vector borne	Northeast	Cardiac	Stage B2	Yes	Yes	Yes	45
590	55	Afro-Brazilian	Female	BA	Miguel Calmon	>20 years	Vector borne	Northeast	Cardiac	Stage B1	No	No	No	42
591	73	Caucasian	Male	PE	Timbaúba de Mocós	>20 years	Vector borne	Northeast	Cardiac	Stage B1	No	No	No	64
592	37	Mixed/Pardo	Female	AL	Maceió	10 to 20 years	Vector borne	Northeast	Indeterminate	indeterminate	No	No	No	78
593	38	Caucasian	Male	PB	Desterro	10 to 20 years	Vector borne	Northeast	Indeterminate	indeterminate	No	No	No	54
594	62	Afro-Brazilian	Female	BA	Santo Estevão	>20 years	Vector borne	Northeast	Cardiac	Stage B1	Yes	No	No
595	47	Mixed/Pardo	Female	AL	Maceió	>20 years	Vector borne	Northeast	Cardiac	Stage A	No	No	No	63
596	54	Afro-Brazilian	Male	MG	São Francisco	>20 years	Vector borne	Southeast	Indeterminate	indeterminate	Yes	Yes	Yes	64
597	49	Caucasian	Male	PB	Taperoá	>20 years	Vector borne	Northeast	Cardiac	Stage C	No	No	No	35
598	71	Caucasian	Female	BA	Dom Macedo Costa	>20 years	Vector borne	Northeast	Indeterminate	indeterminate	No	No	Yes	61
599	43	Afro-Brazilian	Male	CE	Nova Russas	10 to 20 years	Vector borne	Northeast	Cardiac	Stage C	No	Yes	No	30
600	63	Caucasian	Male	PB	Teixeira	>20 years	Vector borne	Northeast	Cardiac	Stage C	No	No	Yes	21
601	51	Caucasian	Female	PE	Macaparana	>20 years	Vector borne	Northeast	Cardiac	Stage A	Yes	No	No	77
602	56	Caucasian	Male	PB	Serraria	>20 years	Vector borne	Northeast	Cardiac	Stage C	No	No	No	39
603	57	Mixed/Pardo	Male	MG	Araçuaí	>20 years	Vector borne	Southeast	Cardiac	Stage B1	Yes	No	Yes	54
604	39	Mixed/Pardo	Male	MG	Janaúba	10 to 20 years	Vector borne	Southeast	Indeterminate	indeterminate	No	No	No
605	73	Mixed/Pardo	Male	MG	Patos de Minas	>20 years	Vector borne	Southeast	Mixed	Cardiac + megaesophagus	No	No	Yes	51
606	64	Mixed/Pardo	Female	MG	Minas Novas	>20 years	Vector borne	Southeast	Indeterminate	indeterminate	Yes	No	Yes
607	58	Mixed/Pardo	Male	BA	Entre Rios	>20 years	Vector borne	Northeast	Cardiac	Stage C	Yes	No	No	46
608	62	Mixed/Pardo	Male	MG	Francisco Sá	>20 years	Vector borne	Southeast	Cardiac	Stage A	Yes	No	No	65
609	51	Mixed/Pardo	Male	CE	Crateus	10 to 20 years	Vector borne	Northeast	Cardiac	Stage C	Yes	No	No	26
610	66	Afro-Brazilian	Female	PB	Itabaiana	>20 years	Vector borne	Northeast	Digestive	megaesophagus	Yes	No	No	67
611	44	Caucasian	Male	AL	Capela	10 to 20 years	Vector borne	Northeast	Cardiac	Stage A	No	No	No	69
612	65	Mixed/Pardo	Female	AL	Capela	>20 years	Vector borne	Northeast	Indeterminate	indeterminate	Yes	No	No
613	79	Mixed/Pardo	Female	PE	Recife	>20 years	Vector borne	Northeast	Cardiac	Stage A	Yes	No	No
614	79	Caucasian	Female	MG	Lassance	>20 years	Vector borne	Southeast	Cardiac	Stage A	Yes	No	No
615	55	Mixed/Pardo	Male	RJ	Rio de Janeiro	10 to 20 years	Vector borne	Southeast	Mixed	Cardiac + megacolon	No	No	No	51
616	65	Caucasian	Male	PE	Timbaúba de Mocós	>20 years	Vector borne	Northeast	Indeterminate	indeterminate	No	No	No
617	56	Mixed/Pardo	Female	MA	São Luis	>20 years	Vector borne	Northeast	Cardiac	Stage C	Yes	Yes	Yes	28
618	63	Afro-Brazilian	Female	MG	Itaipé	>20 years	Vector borne	Southeast	Indeterminate	indeterminate	No	No	No
619	>65		Male	PE	Timbaúba de Mocós	>20 years	Vector borne	Northeast	indeterminate	indeterminate	No	No
